# Supplementary material for: An Enhanced Dissolving Cyclosporin-A Inhalable Powder Efficiently Reduces SARS-CoV-2 Infection In Vitro
Source: Pharmaceutics. 2023 Mar 22;15(3):1023. doi: 10.3390/pharmaceutics15031023 (PMC10055879; doi:10.3390/pharmaceutics15031023)
Supplement: Supplementary file 1 [file pharmaceutics-15-01023-s001.zip]

Archive with 1 entries (1 files):
- pharmaceutics-2239569-supplementary.pdf
